# Supplementary material for: Thalamic nucleus reuniens coordinates prefrontal-hippocampal synchrony to suppress extinguished fear
Source: Nat Commun. 2023 Oct 17;14:6565. doi: 10.1038/s41467-023-42315-1 (PMC10582091; doi:10.1038/s41467-023-42315-1)
Supplement: Supplementary file 4 — Source Data [file 41467_2023_42315_MOESM4_ESM.xlsx]

## Sheet: Fig 1 E&F
Metadata			Fig. 1E - Conditioning						Fig. 1E - Exposure	Fig. 1E - Extinction										Fig. 1E - Retrieval						Fig. 1F - Averages
Rat ID	Sex	Exclusion	BL	T1	T2	T3	T4	T5	Avg	BL	Blk 1	Blk 2	Blk 3	Blk 4	Blk 5	Blk 6	Blk 7	Blk 8	Blk 9	BL	T1	T2	T3	T4	T5	Expo	Fear	Ext
MT1	Male	No	2.77778	0	64	60	76	50	13.7526	6.55556	84.4	99.2	94.9	90.6	81.4	61.6	31.1	21.2	31.1	4.88889	94	78.5	70.5	17.5	11	13.7526	84.4	54.3
MT2	Male	Noisy Signal	0.55555556*	0*	24*	68*	30*	52*	21.420853*	17.4444444*	72.9*	92.5*	81*	89.5*	85.9*	41.2*	59.8*	21.5*	31*	24.6666667*	38*	52*	59.5*	13.5*	8.5*	-	-	-
MT3	Male	No	0	0	0	58	94	78	47.315	17.4444	43.3	26.4	33.7	54.6	21	21.7	29.3	39.9	19	10.3333	20.5	30.5	23	18.5	40	47.315	43.3	26.5
MT4	Male	No	0	0	26	42	74	0	15.8536	2.11111	66	64.8	78.8	39.3	28.5	37.4	7.9	20.2	28.1	13.1111	8.5	0	38.5	26.5	2.5	15.8536	66	15.2
MT5	Female	No	5.77778	52	60	54	40	0	33.9905	16.1111	47	85.9	58.3	54	63.5	23.2	28.4	49.8	40.2	8	17	41	40	52	10	33.9905	47	32
MT6	Female	No	0	0	10	72	32	52	40.6148	31.6667	92.8	100	100	78.3	17.3	65.1	96.5	66.2	41.3	9.11111	12	5	8	15.5	18	40.6148	92.8	11.7
MT7	Female	No	0.777778	0	0	4	14	18	4.75039	12.4444	66.9	57.2	10.2	8.8	4.8	7.2	3.1	18.1	10.2	1.22222	0	28	7.5	3	0	4.75039	66.9	7.7
			*Note: To recreate the correlation plots (Fig 1 J&M), use with averaged data at the end of this tab with the averages in the Spectal Power tab.

## Sheet: Fig 1 I&L
			3-6 Hz Power									6-9 Hz Power
Metadata			PL			IL			HPC			PL			IL			HPC
Rat ID	Sex	Exclusion	Expo	Fear	Ret	Expo	Fear	Ret	Expo	Fear	Ret	Expo	Fear	Ret	Expo	Fear	Ret	Expo	Fear	Ret
MT1	Male	No	0.063873	0.074213	0.054142	0.064851	0.084534	0.059679	0.043036	0.045565	0.030042	0.049953	0.039324	0.048782	0.050887	0.033964	0.047469	0.0694	0.075628	0.087659
MT2	Male	Noisy Signal	-	-	-	-	-	-	-	-	-	-	-	-	-	-	-	-	-	-
MT3	Male	No	0.060096	0.085037	0.06603	0.064511	0.088656	0.068456	0.044148	0.050312	0.047332	0.062889	0.040482	0.046013	0.060256	0.044479	0.052392	0.079758	0.078897	0.080071
MT4	Male	No	0.056418	0.098192	0.064349	0.059693	0.104864	0.069162	0.041066	0.048874	0.04351	0.067507	0.038213	0.051733	0.064257	0.033148	0.05007	0.08127	0.069833	0.077324
MT5	Female	No	0.057476	0.076243	0.052664	0.066982	0.093061	0.06012	0.030588	0.044729	0.031455	0.065549	0.049735	0.065063	0.057542	0.04278	0.058864	0.092143	0.088081	0.100913
MT6	Female	No	0.059657	0.079416	0.063149	0.067396	0.084079	0.067084	0.035252	0.059092	0.040807	0.061828	0.037677	0.048297	0.05619	0.036104	0.04405	0.085936	0.057911	0.085323
MT7	Female	No	0.064113	0.064539	0.062987	0.06469	0.079572	0.057684	0.059085	0.061735	0.040488	0.04477	0.046119	0.054158	0.054692	0.050459	0.053916	0.047039	0.047074	0.102574
			*Note: To recreate the correlation plots (Fig 1 J&M), use the data from this tab with the averages in the Freezing Behavior tab.

## Sheet: Fig 1 P
Metadata			PL-HPC			IL-HPC
Rat ID	Sex	Exclusion	Expo	Fear	Ret	Expo	Fear	Ret
MT1	Male	No	0.236933	0.2461	0.541747	0.222178	0.234405	0.546395
MT2	Male	Noisy Signal	-	-	-	-	-	-
MT3	Male	No	0.414357	0.485971	0.478039	0.438724	0.4755	0.58994
MT4	Male	No	0.421923	0.605227	0.598775	0.310751	0.580137	0.443611
MT5	Female	No	0.373506	0.417466	0.632346	0.241158	0.489895	0.483768
MT6	Female	No	0.423971	0.320824	0.545417	0.37847	0.426976	0.409486
MT7	Female	No	0.153095	0.161296	0.578819	0.142345	0.204988	0.481682

## Sheet: Fig 2 D
Metadata			Fig 2D - Freezing data
Rat ID	Sex	Exclusion	BL	Block 1	Block 2	Block 3	Block 4	Block 5	Block 6	Block 7	Block 8	Block 9
MT1	Male	No	47	95.9	94	66.1	75.9	68.4	36.6	8.5	15.2	26
MT2	Male	No	25.3333	80.9	43	23.7	8.3	12.7	10.8	4.2	28.9	4.2
MT3	Female	No	31.2222	98.6	92.4	80.1	55.9	80.1	69.1	49.7	74.2	72.6
MT4	Female	No	70.2222	70.6	32.6	55.6	24.9	3.7	18.4	17	14.1	53.4

## Sheet: Fig 2 G
Metadata			Fig. 2G - Relative Power
			Early		Late
Rat ID	Sex	Exclusion	3-6 Hz	6-9 Hz	3-6 Hz	6-9 Hz
MT1	Male	No	0.0292936	0.00831604	0.0110075	0.0254388
MT2	Male	No	0.0150136	0.00682588	0.0114043	0.00898171
MT3	Female	No	0.0289374	0.00972434	0.0191214	0.00906878
MT4	Female	No	0.0114433	0.00521812	0.00911622	0.00838432

## Sheet: Fig 2 H-I
Metadata				Fig H & I - Correlations
Rat ID	Sex	Power band	Exclusion	Freezing (%)	3-6 Hz Power	6-9 Hz Power
MT1	Male	Early	No	95.9	0.0292936	0.00831604
MT2	Male	Early	No	80.9	0.0150136	0.00682588
MT3	Female	Early	No	98.6	0.0289374	0.00972434
MT4	Female	Early	No	70.6	0.0114433	0.00521812
MT1	Male	Late	No	26	0.0110075	0.0254388
MT2	Male	Late	No	4.2	0.0114043	0.00898171
MT3	Female	Late	No	72.6	0.0191214	0.00906878
MT4	Female	Late	No	53.4	0.00911622	0.00838432

## Sheet: Fig 3A
Metadata				Fig 3A - Conditioning		Fig 3A - Extinction			Fig 3A - Retrieval
Rat ID	Sex	Group	Exclusion	BL	Final	BL	First	Last	BL	T1	T2	T3	T4	T5
C1-18	Male	SAL	No	0	21.5517	11.5556	69.3333	0.766667	3.78378	0	20.6667	10	7.66667	39.1667
C1-19	Male	SAL	No	2.11111	64.2069	0.788288	56.4	41.6667	0.37037	6	1.66667	10.3333	0	0
C1-21	Male	SAL	No	0	19.0345	55.509	94.8667	11.2333	6.1006	17	6	20.3333	34.3333	41
C1-23	Male	SAL	No	2.90841	80.1724	5.67417	83.7333	40.2667	22.3383	61.6667	44.3333	67	45.3333	38.3333
C1-25	Male	SAL	No	0	74	21.1426	75.1333	22.9667	11.4595	30.3333	23	70	67	73.5
C1-28	Male	SAL	No	4.11862	27.8276	3.44444	55.5333	0	9.85185	56.3333	44.3333	57	72.3333	65
C1-30	Male	SAL	Technical issue	0*	57.2068966*	32.2387387*	91.1333333*	31.6*	16.1851852*	13.3333333*	4*	13*	5*	8*
C1-32	Male	SAL	No	0	39.1034	91.2568	96.8667	17.6333	4.33333	12.3333	7.66667	16	2.33333	9.83333
C2-1	Male	SAL	No	1.11862	56.8966	95.3198	96.2667	44.6667	3.63333	67.3333	45.3333	61.6667	13	20
C2-3	Male	SAL	No	1.77778	27.7586	64.8468	97.2	4.6	3.5	10	2	2.33333	0	4.5
C2-5	Male	SAL	No	0.666667	8.17241	22.2222	87.4667	33.3333	20.7667	26	56	59.3333	72.3333	48.3333
C2-7	Male	SAL	No	0	6.72414	20.2342	58.4	17.8	11.6333	3.66667	0	0	0	6.83333
C2-9	Male	SAL	No	5.36637	72.7931	12.7778	69.7333	22.7333	12.8023	6.66667	19.3333	42.6667	35.6667	56.8333
C2-11	Male	SAL	No	0	32.7586	2.8018	4.8	19.9333	0.466667	3	8	22.3333	31.6667	7.83333
C2-13	Male	SAL	No	0	42.5172	2.00751	75.6	0.666667	0	4	3	2.66667	0	1
C1-17	Male	MUS	Miss	0*	58.5862069*	49.6276276*	88.6*	24.6666667*	0.18518519*	51.3333333*	16.6666667*	27.6666667*	25.3333333*	13*
C1-20	Male	MUS	No	0.555556	54.4828	74.527	94.6	51.9667	2.52603	58.3333	35.3333	39	46	56.5
C1-22	Male	MUS	No	0	47.069	0.666667	67.9333	3.7	3.77778	85.6667	78	55.6667	32	27.6667
C1-24	Male	MUS	No	1.66667	68.1379	18.3619	60.7333	14.8	38.6011	64	91	87.3333	88	85.6667
C1-26	Male	MUS	No	1.11111	19.5172	30.0706	91	2.93333	1.07407	27.3333	15.6667	15.6667	33	19.6667
C1-27	Male	MUS	No	0.555556	38.3448	5.66667	51.8667	72.5667	3.03704	69	72.3333	86.6667	89.6667	93.3333
C1-29	Male	MUS	No	0	32.8621	16.3048	80.8	68.9333	94.6572	66.3333	94	99.6667	100	99.8333
C1-31	Male	MUS	No	2.88889	73.3103	12.5285	96.8667	21.9667	20.3433	59	97.6667	93.3333	88.3333	79.8333
C2-2	Male	MUS	No	0.777778	2.41379	16.6306	34.1333	86.4	0.185185	51.3333	16.6667	27.6667	25.3333	13
C2-4	Male	MUS	Miss	0.55555556*	89.137931*	35.5690691*	98.5333333*	0*	2.52602603*	58.3333333*	35.3333333*	39*	46*	56.5*
C2-6	Male	MUS	No	0	34.8276	0	29.2	19.3333	3.77778	85.6667	78	55.6667	32	27.6667
C2-8	Male	MUS	No	0	59.4828	0	21.6	20.6	38.6011	64	91	87.3333	88	85.6667
C2-10	Male	MUS	No	0	58.2759	10.0375	56.9333	15.8667	1.07407	27.3333	15.6667	15.6667	33	19.6667
C2-12	Male	MUS	No	6.01952	80.5172	1.23123	78.8	3	3.03704	69	72.3333	86.6667	89.6667	93.3333
C2-14	Male	MUS	No	0.555556	66.4138	70.6321	98	97.7333	94.6572	66.3333	94	99.6667	100	99.8333
C2-15	Male	MUS	No	0.555556	33.8621	28.0015	96	13.6	20.3433	59	97.6667	93.3333	88.3333	79.8333
C2-16	Male	MUS	Miss	0*	85.3448276*	27.7927928*	86.2666667*	87.3333333*	41.4666667*	98*	97.6666667*	99*	100*	99*

## Sheet: Fig 3 B-D
Metadata				Brain regions
Rat ID	Sex	Group	Exclusion	MGN	vHPC	PL	IL
C1-18	Male	SAL	No	168.5	122.667	492	280
C1-19	Male	SAL	No	459.5	117.75	616	471.5
C1-21	Male	SAL	No	32	100.5	178.5	166
C1-23	Male	SAL	No	82.5	82.25	348.5	213
C1-25	Male	SAL	No	60.5	100.5	505	247
C1-28	Male	SAL	No	90	105.25	541	381
C1-30	Male	SAL	Technical issue	-	-	-	-
C1-32	Male	SAL	No	172.5	87.75	395	199.5
C2-1	Male	SAL	No	7	79.75	239	340
C2-3	Male	SAL	No	13.5	115	242	236.5
C2-5	Male	SAL	No	9.5	53	343.5	248.75
C2-7	Male	SAL	No	6	41.25	101.5	50.25
C2-9	Male	SAL	No	6.5	87.75	281.5	241.25
C2-11	Male	SAL	No	5	55.75	112	21.75
C2-13	Male	SAL	No	9.5	98.5	374.5	303
C1-17	Male	MUS	Miss	80*	79*	356*	304.5*
C1-20	Male	MUS	No	13	17	171	143
C1-22	Male	MUS	No	241	107.75	363.5	241.5
C1-24	Male	MUS	No	28.5	22.75	138	165.5
C1-26	Male	MUS	No	130	85.75	375.5	361
C1-27	Male	MUS	No	148.5	56	231.5	176
C1-29	Male	MUS	No	30	44.5	176	143
C1-31	Male	MUS	No	91	119.25	443.5	155
C2-2	Male	MUS	No	7.5	56	58.5	33.75
C2-4	Male	MUS	Miss	22.5*	93.5*	551*	305.25*
C2-6	Male	MUS	No	13.5	60.75	281.5	282.25
C2-8	Male	MUS	No	9	96.75	198.5	140.5
C2-10	Male	MUS	No	1.5	19	170.5	62.25
C2-12	Male	MUS	No	2	19.5	158	39.5
C2-14	Male	MUS	No	19.5	26.25	105.5	130.25
C2-15	Male	MUS	No	6.5	29.5	116.5	22
C2-16	Male	MUS	Miss	60.5*	45*	326*	124*

## Sheet: Fig 4
																														Fig 4E - Retrieval												Fig 4F - CS Coherence
Metadata				Fig 4D - Conditioning						Fig 4D - Extincton 1										Fig 4D - Extinction 2										Muscimol						Saline						SAL		MUS
ID	Sex	Test order	Exclusion	BL	Trial 1	Trial 2	Trial 3	Trial 4	Trial 5	BL	Block 1	Block 2	Block 3	Block 4	Block 5	Block 6	Block 7	Block 8	Block 9	BL	Block 1	Block 2	Block 3	Block 4	Block 5	Block 6	Block 7	Block 8	Block 9	BL	Trial 1	Trial 2	Trial 3	Trial 4	Trial 5	BL	Trial 1	Trial 2	Trial 3	Trial 4	Trial 5	IL-HPC	PL-HPC	IL-HPC	PL-HPC
MT1	Male	SAL > MUS	No	1.77778	25.1429	59.4286	64.8571	42.2857	74.8571	52	61	37.3	12.5	12.1	26.6	6.9	9.8	17	12	26.6667	5.1	3.1	8.7	10.2	3	8.9	7.7	4.8	0.6	8.88889	4	2.5	3.5	17.5	6	2.11111	0	5	0	5	12.5	0.363908	0.18974	0.123879	0.0983575
MT2	Male	MUS > SAL	No	0	0	12.8571	70.2857	69.4286	70.8571	28.5556	47	36.4	7.9	22.4	15.1	4.5	28.5	22	23.2	0	5.4	9.5	15.5	15	14.1	1.3	23.6	0.6	2.9	3.44444	3	13	2.5	0	6	6.66667	10.5	24	18.5	19	0	0.39105	0.378781	0.0975497	0.100989
MT3	Male	SAL > MUS	No	0	6.28571	69.4286	76.8571	66.5714	80.5714	66.3333	95	41.7	21.9	25.1	42.6	25.1	41.8	97.5	91.1	25.5556	87.9	30.9	14.6	23.2	12.8	12.4	18.5	35.2	41.2	4.11111	41	5	18.5	0	26.5	0.555556	17	0	27	20.5	13.5	0.409156	0.156411	0.344713	0.330438
MT4	Male	MUS > SAL	No	0	8.28571	19.7143	26.5714	24	38.2857	9.33333	41.9	71.5	48.3	16.4	11.4	14.3	19.1	18	14.7	6.88889	10	13.8	6.9	27.3	20.7	16.1	19.4	12.9	6	13.7778	13.5	34.5	42	40	67.5	3.11111	3	0	0	0	12.5	0.304351	0.449319	0.0893624	0.0977541
MT5	Female	SAL > MUS	No	3.33333	32.5714	60.8571	47.7143	71.4286	63.7143	10	13.5	26.6	14.6	72.9	46.3	56.8	39.1	23.2	20.1	5.77778	50.6	7.3	16	21.4	26.1	12.8	9.8	19.4	18.9	3.55556	38.5	44	32	29.5	9	3.11111	80	35.5	8.5	31	17.5	0.434847	0.463863	0.253975	0.253614
MT6	Female	MUS > SAL	No	0	9.42857	40.2857	32.5714	33.4286	69.4286	13.8889	19	82.9	97.2	96.8	94.9	82.4	28.6	86	96.6	13.3333	65.2	37.3	37.6	62.4	28.3	17	14.3	5.6	25.7	46.6667	24	62	64	36.5	34	11.3333	60	64.5	0	16	17	0.125776	0.103803	0.192764	0.161181
MT7	Female	SAL > MUS	No	0.666667	0	26.5714	37.1429	22.8571	26.5714	5.11111	17.5	18.7	3.9	6	35.3	22.6	9.7	6.1	56.5	6	31.2	15.6	10.7	17.1	3.2	15.6	8.8	8.9	6.2	1	13.5	17	16.5	29.5	27.5	8.22222	57.5	25.5	3.5	26.5	2.5	0.158208	0.086271	0.130384	0.0846712
MT8	Female	MUS > SAL	No	0.555556	2.85714	29.1429	20.2857	78.8571	63.1429	5.55556	45.3	18	21.8	26.6	18.5	7.5	22.3	85.4	65.9	11.8889	18.7	9.1	4.8	10.1	7.5	4.3	2.5	6.9	8.7	4.55556	6	15	40.5	12.5	47	8.77778	19	10	0	0	4	0.12986	0.115856	0.11755	0.107846
RE2	Male	SAL > MUS	No	0	48.8571	79.7143	70.2857	74.2857	84.2857	21.8889	61.2	42.3	17.9	59.1	22.3	56.4	56.3	48.5	44.7	22.8889	39.9	97.6	83.6	68.4	49.8	54	33.6	23.4	47.2	8.33333	13.4286	25.4286	18.5714	17.4286	34.6705	4.33333	14	3.42857	18.2857	12.2857	11.1748	0.257524	0.18886	0.160834	0.17449
RE3	Male	MUS > SAL	No	1.88889	2.28571	24	67.4286	31.4286	61.4286	23.6667	72.2	64.1	63.6	48.7	60.1	31.6	23.3	42.6	14.6	20.5556	8.9	22.2	28.1	13.1	30.3	35.1	33.3	27.7	20.2	9.22222	10	51.4286	72.5714	29.1429	15.7593	9.11111	8.57143	17.4286	13.1429	6.85714	30.3725	0.173262	0.250748	0.102512	0.127328
RE4	Male	MUS > SAL	No	0.777778	17.1429	14	11.1429	15.1429	24.8571	79.5556	82.6	66.9	56.8	52.3	64.2	27.7	67.2	99.4	98.5	19.2222	79.8	69.4	59.3	81.1	63.3	73.5	64.9	38.3	48.7	8.44444	1.42857	4.85714	25.7143	26.2857	16.3324	5.66667	18.2857	11.1429	15.7143	11.4286	14.3266	0.360536	0.332972	0.119741	0.156028

## Sheet: Fig 5
																															Fig 5F - Retrieval
Metadata						Fig 5C - Conditioning						Fig 5 D - Context Exposure									Fig 5E - Extinction										Laser ON						Laser OFF
Cohort	ID	Sex	Group	Test order	Exclude	BL	Trial 1	Trial 2	Trial 3	Trial 4	Trial 5	Blk 1	Blk 2	Blk 3	Blk 4	Blk 5	Blk 6	Blk 7	Blk 8	Blk 9	BL	Blk 1	Blk 2	Blk 3	Blk 4	Blk 5	Blk 6	Blk 7	Blk 8	Blk 9	BL	Trial 1	Trial 2	Trial 3	Trial 4	Trial 5	BL	Trial 1	Trial 2	Trial 3	Trial 4	Trial 5
C1	MT1	M	JAWS	On > Off	Technical Issue	0	0	0	100	36	100	31.6	12.4	13.6	26.9	8.3	6.9	14.1	17.4	22	0	0.5	2.4	0.5	4.5	5.4	7	20.2	20.3	42.3	5.77778	7	0	0	13.5	0	5.22222	0	8.5	0	2.5	3.5
C1	MT2	M	GFP	On > Off	No	0	0	0	58	0	50	92.8	58.4	61.8	58.5	94.1	83.6	89	85.6	88.6	35.8889	93.7	91.7	94.9	90.4	93.2	94.8	91.6	96.5	84.4	13.3333	27.5	46	8.5	12	8	5.55556	49.5	25.5	44	30.5	32.5
C1	MT3	M	JAWS	Off > On	No	12	32	0	76	94	50	88	81	81.1	83.1	81.6	75.7	57.4	46.6	47.7	4.22222	64.3	51.6	51.1	36.4	37.1	33.7	27.6	11.1	35.1	8.22222	49	6	10	27	45	6.55556	17.5	23	52	4.5	24
C1	MT4	M	GFP	Off > On	No	0	0	0	12	10	0	0	2.5	0	0.9	3.6	0.5	0.5	0	0.7	0	3.8	1.2	4	1.3	0	0	6.9	0	0	0.555556	11	0	4	0	0	0	0	0	0	3.5	5.5
C1	MT5	M	JAWS	On > Off	No	1.33333	0	58	84	92	78	44.2	58.6	15.8	32.3	38.7	26.2	16.4	2.2	31.3	2.11111	69.6	99	95.1	86.1	67.9	91.7	66.6	36.2	49.4	5.55556	46.5	57.5	59	73.5	78	5.55556	4	2.5	0	18.5	26.5
C1	MT6	M	GFP	On > Off	No	2.33333	0	14	80	26	36	86.4	73.7	49.2	65.2	21.7	2.1	5.2	2.6	4.8	20	82.6	86.8	48.8	43.6	45.2	36.9	55	42.6	43.5	3.88889	19	56.5	32	2.5	15	3	48	27	23	26.5	48.5
C1	MT7	M	JAWS	On > Off	No	0	0	0	98	72	96	98.8	90.1	98.9	56.5	79.3	63.2	56.1	23.9	18.3	25.7778	69.3	41.5	29.3	19.9	20.8	30.2	11.9	37.6	48.1	10.2222	45.5	42	54.5	24.5	0	0	13	4	21.5	9	36.5
C1	MT8	M	GFP	On > Off	No	7	20	24	88	30	88	30.6	47.4	30.6	16.7	16.7	18.8	19	35.7	23.9	7.66667	78.4	85	72.7	48.2	18	1.3	11.6	29.7	8.7	9.55556	34.5	40	33	5	19.5	4.66667	4.5	5.5	7.5	0	11
C1	MT9	F	JAWS	Off > On	No	4.66667	0	0	12	40	60	67.2	50.5	7.6	1.1	1.1	1.8	1.1	5.8	1.6	0.555556	10.2	10.1	0.5	1.7	1.2	3	9.1	23.2	38.7	12.2222	21.5	5.5	25.5	80	84.5	2.88889	13	0	0	44	24
C1	MT10	F	GFP	Off > On	No	3.33333	0	12	70	92	40	98.6	93	90.9	45.6	10.9	14.8	13.9	16.2	40.7	0.888889	72.4	26.2	28.1	79.2	74	31.2	39.6	27.9	17.9	0.666667	23.5	41	11	0	64	1.66667	21	19	14.5	7.5	9.5
C1	MT11	F	JAWS	On > Off	No	4	0	60	74	96	100	98.2	95.2	96.9	94.5	95.5	72.7	61.3	23.1	18.6	23.5556	22	17.6	23	38.8	33	41	40.1	26.2	26.9	3.55556	5.5	3.5	14.5	7.5	23	0.888889	0	55	32.5	3	13
C1	MT12	F	GFP	On > Off	No	0	0	12	86	96	100	83.2	72.3	48.6	63	23.1	35.7	26	36.5	13.7	24.4444	70.2	45.9	16.7	4.5	1.4	8.7	0.5	2.1	7	6.77778	37.5	3.5	6	27.5	5	13.8889	15.5	7	16.5	0	31
C1	MT13	F	JAWS	Off > On	No	0	0	28	94	74	100	37.8	76.8	49.3	75.6	60.4	16.2	1.5	4.3	3.1	0	19.3	4.7	4.6	7.3	1.9	4.3	4.7	7.2	3.7	2.44444	0	20	44	73	53	21.4444	21	45.5	87.5	91	66.5
C1	MT14	F	GFP	Off > On	No	0.555556	0	0	38	100	100	43	44.7	38.6	31.2	38.7	67.3	38.1	46.7	32	17.1111	90	99.9	98.6	98.5	95.3	80	65.5	64.3	56.3	7.77778	53.5	15.5	35.5	71	84.5	8.11111	83.5	54.5	69	25.5	3
C1	MT15	F	JAWS	Off > On	No	3.22222	0	24	42	92	10	79.8	55.9	32.2	53.5	42	55.2	45.8	23.9	27.3	1.11111	85.2	98.2	65.6	41	39.6	57.7	37.7	56.7	30.6	17.8889	46.5	54.5	43.5	65	51.5	6.55556	11.5	0	4.5	9	6
C3	MT1	M	Control	On > Off	No	1.88889	10	0	14	0	0	1.1	0.6	3.6	3.8	4.5	7.3	5.1	7.3	7.7	2.55556	1	3.2	16.3	6.4	23.5	22.6	26.9	32	12.3	0.666667	23	0	0	13	31	1.88889	13	0	0	5	20.5
C3	MT2	M	Control	Off > On	No	0.777778	0	0	0	0	0	0	0.5	2.6	0.5	1.4	3.2	2.1	3.5	5	4.44444	3.2	7.9	18.3	11.7	18.4	39.7	44.3	31.7	48	3.22222	5	13.5	19	11	11.5	6.22222	5	3.5	2.5	7	0
C3	MT3	M	JAWS	On > Off	No	1.44444	0	32	94	76	100	91.2	96.5	97.6	93.9	91.2	86.1	76.1	37.2	58.6	59	23.7	13.3	23.3	2.9	3.2	8.6	7.1	4	14.6	3.55556	68.5	13	0	14	17.5	0	6.5	0	6.5	0	0
C3	MT4	M	Control	On > Off	No	0	0	0	0	0	0	0	0	0	0.6	0	0.7	0.5	0.6	0	0.777778	0	0	2.9	0.6	15.8	1.8	10.2	2.2	3.6	0.555556	0	0	0	0	0	5.33333	26.5	17.5	10.5	30	17.5
C3	MT5	M	GFP	Off > On	No	10.5556	0	36	100	86	92	91.6	95.1	58.8	79.5	52.4	56.9	35.4	42	43.4	15.7778	38.7	21.5	10.5	9.6	14.6	16.1	9.2	1.9	5.5	0	0	0	6.5	75	67.5	2.33333	0	8.5	0	0	3
C3	MT6	M	GFP	Off > On	No	0	0	0	76	50	68	64.2	66.8	47	52.1	21.9	40.9	1.1	0	1.8	3.22222	2.2	1.6	3.3	5.5	12.1	14.5	29.1	45.8	18.3	7.55556	22.5	0	15.5	5.5	20.5	5.22222	0	0	6	0	0
C3	MT7	M	JAWS	On > Off	No	0.666667	0	0	68	84	100	55	31	29.7	21.1	19.4	45.9	17.4	23.9	31.6	2.11111	20.8	17.9	25.1	11	47.8	12.2	14.2	19.2	28.6	8.66667	22.5	62.5	40	31.5	15.5	0	2.5	5	2.5	0	0
C3	MT8	M	Control	Off > On	No	1.33333	0	0	0	0	0	2.4	1.6	1.4	1.2	5.5	3	7	6.8	14.9											0	0	0	3	0	0	0.666667	0.5	2.5	0	23	36
C3	MT9	M	Control	Off > On	No	7.44444	0	10	12	0	4	4	6.6	12	9.2	12.2	19.2	15.3	18.7	8.4	3.55556	5.4	9.5	16.3	22.4	42.9	23.5	56.7	30.8	49	13.3333	36.5	26.5	39.5	19	16	7	17.5	42	50	54.5	56
C3	MT10	F	GFP	On > Off	No	0.666667	0	74	0	26	52	79.5	49	61.9	23.5	13.9	4.2	9.6	15.2	4.4	0.777778	16.3	3	4	10	3	3.1	16.9	18.8	22.2	1	0	17.5	0	0	0	0	4.5	8	0	2.5	11.5
C3	MT11	F	Control	On > Off	No	0.888889	0	0	0	0	0	0	0	0.5	0	0	0.5	2.3	0.7	1.8	2.55556	1.5	8.4	24.9	8.8	14.8	15.7	21.5	8.3	24.3	11.3333	15.5	0	6	42.5	4	5	16	5.5	17	3.5	23
C3	MT13	F	JAWS	Off > On	No	0	0	0	98	76	62	85	89.2	82.7	37.1	12.5	6.6	4.4	3.5	3.5	16.6667	73.9	56.2	48.6	21.5	8.4	60.1	20.3	20	67.3	1.33333	3	81.5	47	0	58	2.88889	12.5	0	16	76.5	8.5
C3	MT14	F	JAWS	Off > On	No	1.66667	0	52	20	50	100	79.2	95.3	97.5	95.2	92.2	47.4	21.1	11.5	0.8	10.4444	73	14.8	24.1	16.8	12.8	14.2	9.3	42.1	20.8	10	8	2.5	12.5	53	48	6.11111	14	12.5	15.5	21.5	12
C3	MT15	F	JAWS	On > Off	No	0.666667	0	0	18	62	92	4.6	2.8	9.3	2.5	13.6	3.7	3.3	12.5	7.2	0	26.9	5.4	5.9	3.8	34	8	3.8	9.7	13.7	18.6667	75	51	12.5	25.5	25.5	3.55556	13.5	20.5	24.5	10	22.5
C3	MT16	F	Control	Off > On	No	0	0	0	0	0	0	0	5.3	1.7	6.7	8.3	15.4	2.7	9.1	16.4	3.77778	7.2	2	11.8	7.9	36.5	52.5	80.6	11.5	21.8	19.7778	13	19	32.5	25	15	5.22222	3	3	14	10.5	20.5
C3	MT17	F	Control	On > Off	No	0	0	0	0	0	0	0	0	1.7	1.1	0.5	4.7	2.4	13	21.8	8.88889	12.5	25.2	20.5	32	22.6	44.8	51.9	31.2	22.7	3.77778	16.5	32.5	39.5	20	21.5	3.88889	0	17	46.5	13.5	23

[truncated: 9 more sheets: Fig 6 G,K,L, Fig 6 M-O, sFig 1, sFig 2A, sFig 2B, sFig 3, sFig 5C, sFig 5D, sFig 6]
